# Supplementary material for: A Long-Read Sequencing Approach for Direct Haplotype Phasing in Clinical Settings
Source: Int J Mol Sci. 2020 Dec 1;21(23):9177. doi: 10.3390/ijms21239177 (PMC7731377; doi:10.3390/ijms21239177)
Supplement: Supplementary file 1 [file ijms-21-09177-s001.zip]

Archive with 4 entries (3 files):
- Haplotype_phasing_IJMS_Supplementary/
- Haplotype_phasing_IJMS_Supplementary/File_S1.xlsx
- Haplotype_phasing_IJMS_Supplementary/File_S2.xlsx
- Haplotype_phasing_IJMS_Supplementary/File_S3.xlsx
