# Supplementary material for: A Long-Read Sequencing Approach for Direct Haplotype Phasing in Clinical Settings
Source: Int J Mol Sci. 2020 Dec 1;21(23):9177. doi: 10.3390/ijms21239177 (PMC7731377; doi:10.3390/ijms21239177)
Supplement: Supplementary file 1 [file ijms-21-09177-s001.zip › Haplotype_phasing_IJMS_Supplementary/File_S2.xlsx]

## Sheet: 10xG_stats
Sample name	Sample ID	longranger_version	instrument_ids	gems_detected	mean_dna_per_gem	bc_on_whitelist	bc_mean_qscore	n50_linked_reads_per_molecule	corrected_loaded_mass_ng	snps_phased	genes_phased_lt_100kb	longest_phase_block	n50_phase_block	molecule_length_mean	molecule_length_stddev	number_reads	median_insert_size	mean_depth	zero_coverage	mapped_reads	pcr_duplication	on_target_bases	r1_q20_bases_fract	r1_q30_bases_fract	r2_q20_bases_fract	r2_q30_bases_fract	si_q20_bases_fract	si_q30_bases_fract	bc_q20_bases_fract	bc_q30_bases_fract	large_sv_calls	short_deletion_calls
VA	V1	2.2.2	ST-E00129	1733042	486306	0.961472	37.7014	18	1.14397	0.98821	0.97223	5710796	1156552	37587.8	24999.5	759101718	411	33.4084	0.00207202	0.97203	0.038832		0.960611	0.90762	0.898693	0.806126	0.955954	0.919877	0.98466	0.958114	222	5112
SMN1_2+0_12261	V2	2.2.2	ST-E00129	1634630	762011	0.959447	37.8194	14	1.79254	0.992883	0.961406	5432325	897271	31178.2	22738.9	796681498	364	35.0646	0.00941529	0.974012	0.0289579		0.963435	0.913963	0.906897	0.820689	0.95799	0.924181	0.986009	0.962051	192	5042
SMN1_2+0_13658	V3	2.2.2	ST-E00129	1731427	562814	0.960901	37.8171	16	1.32395	0.993403	0.969684	5791583	1161252	35598.1	25724.5	799016746	361	35.2293	0.00901545	0.975951	0.0308908		0.963176	0.913534	0.909929	0.825972	0.958925	0.925666	0.986012	0.962183	181	4897
	Mean									0.991499			1.07169e+06	34788.1		7.84933e+08		34.5674
